# Supplementary material for: The human gut microbiota contributes to type-2 diabetes non-resolution 5-years after Roux-en-Y gastric bypass
Source: Gut Microbes. 2022 Apr 18;14(1):2050635. doi: 10.1080/19490976.2022.2050635 (PMC9037437; doi:10.1080/19490976.2022.2050635)
Supplement: Supplemental Material [file KGMI_A_2050635_SM0397.zip]

Archive with 4 entries (4 files):
- Revised supplementary figures Debedat et al 20212.docx
- Revised supplementary materials Debedat et al 2021.docx
- Revised supplementary materials Debedat et al 20212.docx
- Supplementary Tables.xlsx
