# Supplementary material for: The human gut microbiota contributes to type-2 diabetes non-resolution 5-years after Roux-en-Y gastric bypass
Source: Gut Microbes. 2022 Apr 18;14(1):2050635. doi: 10.1080/19490976.2022.2050635 (PMC9037437; doi:10.1080/19490976.2022.2050635)
Supplement: Supplemental Material [file KGMI_A_2050635_SM0397.zip › Supplementary Tables.xlsx]

## Sheet: Legends
	The human gut microbiota contributes to type-2 diabetes non-resolution 5-years after Roux-en-Y gastric bypass Debédat et al., - Supplementary Tables
	Table S1	Standardized odd-ratios evaluating the association with clinical variables and T2D severity. The Mild group was used as reference; these OR thus evaluate the risk of being in the Severe cluster. The variables were standardized using the following formula: zi = (xi - µ)/σ where µ represents the variable’s mean and σ its standard deviation. # These OR could not be computed due to a perfect separati…
	Table S2	Patients’ clinical chara-cteristics before and after RYGB according to their 5-years T2D severity clusters. Values are presented as mean ± standard deviation for continuous variables, or within-classes [n (%)] for categorical variables. For continuous data, ANOVA controlled for age and sex were used to assess overall T2D severity clusters differences. For categorical variables (noted #), binomial…
	Table S3	5-years T2D severity clusters only differed from DR for n=21 patients. Values are presented as mean ± standard deviation for continuous variables, or within-classes [n (%)] for categorical variables. For continuous data, ANOVA controlled for age and sex were used to assess overall T2D severity trajectories differences, and Tukey tests were used to assess within-trajectories differences. For categ…
	Table S4	Comparisons of the pre-operative clinical characteristics of both the 5-years (n=100) and baseline cohorts (n=36). Values are presented as mean ± standard deviation for continuous variables, or within-classes [n (%)] for categorical variables. For continuous data, ANOVA were used to assess cohort differences. For categorical variables (noted #), Chi-2 tests were used to assess differences across …
	Table S5	Metadata corresponding to all human sequencing data deposited on the European Nucleotide Archive (ENA) under accession number PRJEB49428. 1y, 1-year; 5y, 5-years; CDR, complete type-2 diabetes remission; NDR, non type-2 diabetes remission; PDR, partial type-2 diabetes remission.
	Table S6	Metadata corresponding to all murine sequencing data deposited on the European Nucleotide Archive (ENA) under accession number PRJEB49428. DR, type-2 diabetes remission; NDR, non type-2 diabetes remission.

## Sheet: Table S1
	Table S1
	Standardized odd-ratios evaluating the association with clinical variables and T2D severity. The Mild group was used as reference; these OR thus evaluate the risk of being in the Severe cluster. The variables were standardized using the following formula: zi = (xi - µ)/σ where µ represents the variable’s mean and σ its standard deviation. # These OR could not be computed due to a perfect separati…
	Variables	OR	95% CI	p
	Before RYGB
	Insulin usage	#	#	#
	HbA1C (%)	35.435	9.80-191.61	<0.001
	Glucose-lowering drugs (n)	17.495	6.87-59.28	<0.001
	T2D duration (years)	12.794	4.81-46.12	<0.001
	Fasting blood glucose (mmol/L)	3.86	2.05-8.59	<0.001
	Age (years)	1.425	0.95-2.17	0.089
	Sex (0=F, 1=M)	0.698	0.46-1.04	0.083
	5-years after RYGB
	Insulin usage	#	#	#
	T2D duration (years)	25.583	8.54-118.60	<0.001
	HbA1C (%)	22.043	7.46-93.69	<0.001
	Glucose-lowering drugs (n)	20.11	7.30-78.70	<0.001
	Fasting blood glucose (mmol/L)	3.76	2.20-7.03	<0.001
	Age (years)	2.913	1.68-5.60	<0.001
	Sex (0=F, 1=M)	0.679	0.37-1.09	0.144

## Sheet: Table S2
	Table S2
	Patients’ clinical chara-cteristics before and after RYGB according to their 5-years T2D severity clusters. Values are presented as mean ± standard deviation for continuous variables, or within-classes [n (%)] for categorical variables. For continuous data, ANOVA controlled for age and sex were used to assess overall T2D severity clusters differences. For categorical variables (noted #), binomial…
	Variables	n	5y-Mild (n=70)	5y-Severe (n=30)	p.value
	Before RYGB
	Fasting blood glucose (mmol/L)	100	7.66 ± 2.3	8.63 ± 3.3	0.124
	HbA1C (%)	100	7.19 ± 1.2	8.76 ± 2.2	<0.001
	Age (years)	100	45.93 ± 10.8	54.52 ± 8.5	<0.001
	T2D duration (years)	100	3.75 ± 3.3	15.62 ± 6.2	<0.001
	Glucose-lowering drugs (n)	100	0=16 (23%) 1=23 (33%) >=2=31 (44%)	0=0 (0%) 1=2 (7%) >=2=28 (93%)	<0.001
	Metformin usage #	100	no=20 (29%) yes=50 (71%)	no=9 (30%) yes=21 (70%)	0.885
	Insulin usage #	100	no=61 (87%) yes=9 (13%)	no=4 (13%) yes=26 (87%)	<0.001
	Sex #	100	F=54 (77%) M=16 (23%)	F=27 (90%) M=3 (10%)	0.163
	Body weight (kg)	100	128.42 ± 24.8	119.86 ± 19.2	0.822
	BMI (kg/m2)	100	47.64 ± 9.0	45.74 ± 7.8	0.822
	Fat mass (% bw)	96	48.06 ± 5.5	47.05 ± 4.7	0.123
	Lean mass (% bw)	96	49.68 ± 5.3	50.68 ± 4.5	0.117
	Dyslipidaemia #	100	no=29 (41%) yes=41 (59%)	no=5 (17%) yes=25 (83%)	0.023
	Lipid-lowering drugs (n)	100	0=46 (66%) 1=23 (33%) >=2=1 (1%)	0=7 (23%) 1=22 (73%) >=2=1 (3%)	<0.001
	Hypertension #	100	no=26 (37%) yes=44 (63%)	no=3 (10%) yes=27 (90%)	0.006
	Anti-hypertensive drugs (n)	100	0=30 (43%) 1=13 (19%) >=2=27 (39%)	0=3 (10%) 1=10 (33%) >=2=17 (57%)	0.001
	5-years after RYGB
	Fasting blood glucose (mmol/L)	100	5.54 ± 1.1	7.39 ± 1.9	<0.001
	HbA1C (%)	100	6.06 ± 0.5	7.58 ± 1.0	<0.001
	Age (years)	100	51.39 ± 10.8	60.41 ± 8.6	<0.001
	T2D duration (years)	100	9.21 ± 3.4	21.51 ± 6.3	<0.001
	Glucose-lowering drugs (n)	100	0=62 (89%) 1=7 (10%) >=2=1 (1%)	0=3 (10%) 1=8 (27%) >=2=19 (63%)	<0.001
	Metformin usage #	100	no=63 (90%) yes=7 (10%)	no=10 (33%) yes=20 (67%)	<0.001
	Insulin usage #	100	no=70 (100%) yes=0 (0%)	no=16 (53%) yes=14 (47%)	<0.001
	Body weight (kg)	100	97.19 ± 23.4	88.37 ± 16.9	0.822
	BMI (kg/m2)	100	35.61 ± 7.5	33.58 ± 6.3	0.822
	Fat mass (% bw)	77	42.78 ± 6.5	42.82 ± 5.3	0.702
	Lean mass (% bw)	77	54.40 ± 6.3	54.60 ± 5.3	0.663
	Dyslipidaemia #	100	no=35 (50%) yes=35 (50%)	no=8 (27%) yes=22 (73%)	0.048
	Lipid-lowering drugs (n)	100	0=62 (89%) 1=7 (10%) >=2=1 (1%)	0=16 (53%) 1=14 (47%) >=2=0 (0%)	<0.001
	Hypertension #	92	no=31 (46%) yes=36 (54%)	no=1 (4%) yes=24 (96%)	<0.001
	Anti-hypertensive drugs (n)	100	0=38 (54%) 1=17 (24%) >=2=15 (21%)	0=6 (20%) 1=16 (53%) >=2=8 (27%)	0.002
	1-year weight loss (% t0)	100	-26.90 ± 7.4	-25.97 ± 7.9	0.822
	1-5-years weight evolution (% 1y)	100	3.59 ± 10.4	0.09 ± 9.4	0.822
	5-years weight loss (% t0)	100	-24.16 ± 11.6	-26.19 ± 8.2	0.885

## Sheet: Table S3
	Table S3
	5-years T2D severity clusters only differed from DR for n=21 patients. Values are presented as mean ± standard deviation for continuous variables, or within-classes [n (%)] for categorical variables. For continuous data, ANOVA controlled for age and sex were used to assess overall T2D severity trajectories differences, and Tukey tests were used to assess within-trajectories differences. For categ…
	Variables	n	5y-Mild-DR (n=49)	5y-Mild-NDR (n=21)	5y-Severe-NDR (n=30)	Anova	5y-Mild-DR vs 5y-Mild-NDR	5y-Mild-DR vs 5y-Severe-NDR	5y-Mild-NDR vs 5y-Severe-NDR
	Before RYGB
	Age (years)	100	45.14 ± 10.6	47.78 ± 11.3	54.52 ± 8.5	<0.001	0.697	<0.001	0.004
	Sex #	100	F=42 (86%) M=7 (14%)	F=12 (57%) M=9 (43%)	F=27 (90%) M=3 (10%)	0.016	0.033	0.607	0.013
	T2D duration (years)	100	3.16 ± 3.3	5.13 ± 2.9	15.62 ± 6.2	<0.001	0.057	<0.001	<0.001
	HbA1C (%)	100	7.10 ± 1.1	7.41 ± 1.3	8.76 ± 2.2	<0.001	0.499	<0.001	0.035
	Fasting blood glucose (mmol/L)	100	7.53 ± 2.3	7.96 ± 2.4	8.63 ± 3.3	0.2	0.548	0.151	0.481
	Glucose-lowering drugs (n)	100	0=15 (31%) 1=17 (35%) ≥2=17 (35%)	0=1 (5%) 1=6 (29%) ≥2=14 (67%)	0=0 (0%) 1=2 (7%) ≥2=28 (93%)	<0.001	0.03	<0.001	0.202
	Insulin requirements (n)	100	0=45 (92%) 1=1 (2%) ≥2=3 (6%)	0=16 (76%) 1=2 (10%) ≥2=3 (14%)	0=4 (13%) 1=14 (47%) ≥2=12 (40%)	<0.001	0.122	<0.001	<0.001
	Metformin usage #	100	no=18 (37%) yes=31 (63%)	no=2 (10%) yes=19 (90%)	no=9 (30%) yes=21 (70%)	0.06	0.033	0.606	0.088
	5-years after RYGB
	Age (years)	100	50.63 ± 10.6	53.17 ± 11.4	60.41 ± 8.6	<0.001	0.697	<0.001	0.004
	T2D duration (years)	100	8.65 ± 3.4	10.52 ± 3.0	21.51 ± 6.3	<0.001	0.065	<0.001	<0.001
	HbA1C (%)	100	5.81 ± 0.3	6.65 ± 0.5	7.58 ± 1.0	<0.001	<0.001	<0.001	<0.001
	Fasting blood glucose (mmol/L)	100	5.01 ± 0.6	6.75 ± 1.0	7.39 ± 1.9	<0.001	<0.001	<0.001	0.202
	Glucose-lowering drugs (n)	100	0=49 (100%) 1=0 (0%) ≥2=0 (0%)	0=13 (62%) 1=7 (33%) ≥2=1 (5%)	0=3 (10%) 1=8 (27%) ≥2=19 (63%)	<0.001	<0.001	<0.001	<0.001
	Insulin requirements (n)	100	0=49 (100%) 1=0 (0%) ≥2=0 (0%)	0=21 (100%) 1=0 (0%) ≥2=0 (0%)	0=16 (53%) 1=7 (23%) ≥2=7 (23%)	<0.001	-	<0.001	<0.001
	Metformin usage #	100	no=49 (100%) yes=0 (0%)	no=14 (67%) yes=7 (33%)	no=10 (33%) yes=20 (67%)	<0.001	<0.001	<0.001	0.032
	1-year weight loss (% t0)	100	-28.47 ± 6.9	-23.23 ± 7.1	-25.97 ± 7.9	0.077	0.04	0.318	0.068
	5-years weight loss (% t0)	100	-26.09 ± 10.8	-19.66 ± 12.3	-26.19 ± 8.2	0.154	0.084	0.582	0.068
	1-5-years weight evolution (% 1y)	100	3.17 ± 9.3	4.58 ± 12.8	0.09 ± 9.4	0.844	0.632	0.904	0.6

## Sheet: Table S4
	Table S4
	Comparisons of the pre-operative clinical characteristics of both the 5-years (n=100) and baseline cohorts (n=36). Values are presented as mean ± standard deviation for continuous variables, or within-classes [n (%)] for categorical variables. For continuous data, ANOVA were used to assess cohort differences. For categorical variables (noted #), Chi-2 tests were used to assess differences across …
	Variables	n	5-years cohort (n=100)	Baseline cohort (n=36)	p
	Before RYGB
	Fasting blood glucose (mmol/L)	135	7.95 ± 2.7	7.37 ± 1.9	0.424
	HbA1C (%)	136	7.66 ± 1.7	7.09 ± 1.4	0.251
	Age (years)	135	48.51 ± 10.8	53.17 ± 10.9	0.183
	T2D duration (years)	135	7.31 ± 7.0	7.71 ± 8.5	0.854
	Glucose-lowering drugs (n)	136	0=16 (16%) 1=25 (25%) ≥2=59 (59%)	0=8 (22%) 1=10 (28%) ≥2=18 (50%)	0.542
	Metformin usage #	136	no=29 (29%) yes=71 (71%)	no=10 (28%) yes=26 (72%)	0.889
	Insulin usage #	136	no=65 (65%) yes=35 (35%)	no=27 (75%) yes=9 (25%)	0.424
	Sex #	136	F=81 (81%) M=19 (19%)	F=27 (75%) M=9 (25%)	0.542
	Body weight (kg)	134	125.85 ± 23.5	118.02 ± 19.8	0.251
	BMI (kg/m2)	136	47.07 ± 8.6	42.88 ± 6.9	0.117
	Fat mass (% bw)	130	47.75 ± 5.3	46.55 ± 5.2	0.424
	Lean mass (% bw)	130	49.98 ± 5.1	51.08 ± 5.1	0.424

## Sheet: Table S5
	Table S5
	Metadata corresponding to all human sequencing data deposited on the European Nucleotide Archive (ENA) under accession number PRJEB49428. 1y, 1-year; 5y, 5-years; CDR, complete type-2 diabetes remission; NDR, non type-2 diabetes remission; PDR, partial type-2 diabetes remission.
	id	alias	secondaryId	host	cohort	patient_sex	patient_age	cluster_t2d_severity_0m	cluster_t2d_severity_12m	cluster_t2d_severity_60m	t2d_remission_status_12m	t2d_remission_status_60m
	ERS9526415	run_0184_barcode06	SAMEA11879229	human	5-years	M	52.0383	Preop-Mild	1y-Mild	5y-Mild	CDR	CDR
	ERS9526414	run_0184_barcode02	SAMEA11879227	human	5-years	M	45.6591	Preop-Mild	1y-Mild	5y-Mild	CDR	PDR
	ERS9526413	run_0184_barcode01	SAMEA11879226	human	5-years	F	42.768	Preop-Mild	1y-Mild	5y-Mild	CDR	CDR
	ERS9526412	run_0145_barcode09	SAMEA11879224	human	5-years	F	24.8323	Preop-Severe	1y-Mild	5y-Mild	CDR	CDR
	ERS9526411	run_0145_barcode08	SAMEA11879223	human	5-years	F	56.6133	Preop-Mild	1y-Mild	5y-Mild	PDR	PDR
	ERS9526410	run_0145_barcode07	SAMEA11879221	human	5-years	F	43.9617	Preop-Severe	1y-Mild	5y-Mild	PDR	PDR
	ERS9526409	run_0145_barcode06	SAMEA11879220	human	5-years	F	61.3498	Preop-Mild	1y-Mild	5y-Mild	CDR	PDR
	ERS9526408	run_0145_barcode04	SAMEA11879218	human	5-years	F	58.987	Preop-Severe	1y-Severe	5y-Severe	NDR	NDR
	ERS9526407	run_0145_barcode02	SAMEA11879217	human	5-years	F	55.1595	Preop-Severe	1y-Severe	5y-Severe	NDR	NDR
	ERS9526406	run_0141_barcode02	SAMEA11879216	human	5-years	F	28.2984	Preop-Mild	1y-Mild	5y-Mild	CDR	CDR
	ERS9526405	run_0139_barcode05	SAMEA11879214	human	5-years	F	66.5927	Preop-Severe	1y-Severe	5y-Severe	NDR	NDR
	ERS9526404	run_0139_barcode04	SAMEA11879213	human	5-years	F	67.5455	Preop-Severe	1y-Severe	5y-Severe	NDR	NDR
	ERS9526403	run_0134_barcode12	SAMEA11879211	human	5-years	F	60.3669	Preop-Mild	1y-Mild	5y-Mild	CDR	PDR
	ERS9526402	run_0134_barcode11	SAMEA11879210	human	5-years	F	49.7221	Preop-Severe	1y-Mild	5y-Mild	CDR	CDR
	ERS9526401	run_0134_barcode10	SAMEA11879208	human	5-years	F	51.551	Preop-Mild	1y-Mild	5y-Mild	NDR	PDR
	ERS9526400	run_0134_barcode09	SAMEA11879207	human	5-years	F	37.8453	Preop-Mild	1y-Mild	5y-Mild	CDR	NDR
	ERS9526399	run_0134_barcode07	SAMEA11879205	human	5-years	F	45.2266	Preop-Mild	1y-Mild	5y-Mild	PDR	NDR
	ERS9526398	run_0134_barcode05	SAMEA11879204	human	5-years	F	47.6715	Preop-Mild	1y-Mild	5y-Mild	CDR	CDR
	ERS9526397	run_0134_barcode04	SAMEA11879203	human	5-years	F	59.2471	Preop-Mild	1y-Mild	5y-Mild	PDR	PDR
	ERS9526396	run_0134_barcode03	SAMEA11879201	human	5-years	F	65.4976	Preop-Severe	1y-Mild	5y-Mild	CDR	CDR
	ERS9526395	run_0134_barcode02	SAMEA11879200	human	5-years	F	68.1396	Preop-Severe	1y-Mild	5y-Mild	CDR	PDR
	ERS9526394	run_0134_barcode01	SAMEA11879198	human	5-years	F	63.8275	Preop-Severe	1y-Severe	5y-Severe	NDR	NDR
	ERS9526393	run_0116_barcode11	SAMEA11879197	human	5-years	F	44.5421	Preop-Mild	1y-Mild	5y-Mild	CDR	PDR
	ERS9526392	run_0116_barcode10	SAMEA11879195	human	5-years	F	62.2533	Preop-Severe	1y-Severe	5y-Mild	NDR	NDR
	ERS9526391	run_0116_barcode09	SAMEA11879194	human	5-years	M	62.13	Preop-Severe	1y-Severe	5y-Mild	NDR	NDR
	ERS9526390	run_0116_barcode08	SAMEA11879193	human	5-years	F	60.2957	Preop-Severe	1y-Severe	5y-Severe	NDR	NDR
	ERS9526389	run_0116_barcode07	SAMEA11879191	human	5-years	M	70.2806	Preop-Severe	1y-Severe	5y-Severe	NDR	NDR
	ERS9526388	run_0116_barcode06	SAMEA11879190	human	5-years	F	68.8706	Preop-Severe	1y-Severe	5y-Severe	NDR	NDR
	ERS9526387	run_0116_barcode05	SAMEA11879188	human	5-years	F	64.3285	Preop-Severe	1y-Severe	5y-Severe	NDR	NDR
	ERS9526386	run_0116_barcode04	SAMEA11879187	human	5-years	F	59.1294	Preop-Severe	1y-Severe	5y-Severe	NDR	NDR
	ERS9526385	run_0116_barcode03	SAMEA11879185	human	5-years	F	69.7988	Preop-Severe	1y-Severe	5y-Severe	NDR	NDR
	ERS9526384	run_0116_barcode02	SAMEA11879183	human	5-years	F	54.768	Preop-Severe	1y-Severe	5y-Severe	NDR	NDR
	ERS9526383	run_0034_barcode08	SAMEA11879182	human	5-years	F	54.6201	Preop-Severe	1y-Mild	5y-Mild	PDR	NDR
	ERS9526382	run_0034_barcode07	SAMEA11879180	human	5-years	F	65.0787	Preop-Mild	1y-Mild	5y-Mild	CDR	PDR
	ERS9526381	run_0034_barcode04	SAMEA11879179	human	5-years	F	60.7775	Preop-Mild	1y-Mild	5y-Mild	CDR	CDR
	ERS9526380	run_0034_barcode01	SAMEA11879177	human	5-years	M	57.0979	Preop-Mild	1y-Mild	5y-Mild	PDR	NDR
	ERS9526379	run_0033_barcode12	SAMEA11879176	human	5-years	M	36.835	Preop-Mild	1y-Mild	5y-Mild	CDR	CDR
	ERS9526378	run_0033_barcode11	SAMEA11879174	human	5-years	F	46.8255	Preop-Severe	1y-Mild	5y-Severe	NDR	NDR
	ERS9526377	run_0033_barcode08	SAMEA11879173	human	5-years	F	63.948	Preop-Mild	1y-Mild	5y-Mild	NDR	NDR
	ERS9526376	run_0033_barcode07	SAMEA11879171	human	5-years	F	55.707	Preop-Severe	1y-Mild	5y-Mild	CDR	CDR
	ERS9526375	run_0030_barcode12	SAMEA11879170	human	5-years	M	42.2094	Preop-Severe	1y-Mild	5y-Mild	NDR	NDR
	ERS9526374	run_0030_barcode11	SAMEA11879169	human	5-years	M	64.9418	Preop-Severe	1y-Severe	5y-Severe	NDR	NDR
	ERS9526373	run_0030_barcode10	SAMEA11879167	human	5-years	F	60.6954	Preop-Severe	1y-Severe	5y-Severe	NDR	NDR
	ERS9526372	run_0030_barcode09	SAMEA11879165	human	5-years	F	70.2067	Preop-Severe	1y-Severe	5y-Severe	NDR	NDR
	ERS9526371	run_0030_barcode08	SAMEA11879164	human	5-years	F	46.1191	Preop-Mild	1y-Mild	5y-Mild	CDR	CDR
	ERS9526370	run_0030_barcode07	SAMEA11879163	human	5-years	F	56.7584	Preop-Mild	1y-Mild	5y-Mild	NDR	PDR
	ERS9526369	run_0030_barcode06	SAMEA11879162	human	5-years	F	52.0493	Preop-Mild	1y-Mild	5y-Mild	PDR	NDR
	ERS9526368	run_0030_barcode05	SAMEA11879160	human	5-years	M	60.6489	Preop-Severe	1y-Severe	5y-Severe	NDR	NDR
	ERS9526367	run_0030_barcode04	SAMEA11879159	human	5-years	F	47.0226	Preop-Severe	1y-Mild	5y-Mild	CDR	CDR
	ERS9526366	run_0030_barcode03	SAMEA11879157	human	5-years	F	61.1006	Preop-Mild	1y-Mild	5y-Mild	PDR	CDR
	ERS9526365	run_0030_barcode02	SAMEA11879156	human	5-years	F	45.4428	Preop-Severe	1y-Mild	5y-Mild	NDR	NDR
	ERS9526364	run_0030_barcode01	SAMEA11879154	human	5-years	F	69.0322	Preop-Severe	1y-Severe	5y-Severe	NDR	NDR
	ERS9526363	run_0029_barcode11	SAMEA11879152	human	5-years	F	38.8474	Preop-Severe	1y-Mild	5y-Mild	PDR	NDR
	ERS9526362	run_0029_barcode10	SAMEA11879151	human	5-years	F	36.835	Preop-Severe	1y-Severe	5y-Severe	NDR	NDR
	ERS9526361	run_0029_barcode09	SAMEA11879149	human	5-years	M	72.5311	Preop-Mild	1y-Mild	5y-Mild	PDR	NDR
	ERS9526360	run_0029_barcode08	SAMEA11879148	human	5-years	F	37.7385	Preop-Severe	1y-Mild	5y-Mild	PDR	PDR
	ERS9526359	run_0029_barcode04	SAMEA11879146	human	5-years	F	53.0349	Preop-Severe	1y-Mild	5y-Severe	NDR	NDR
	ERS9526358	run_0029_barcode03	SAMEA11879145	human	5-years	F	63.6441	Preop-Severe	1y-Severe	5y-Severe	NDR	NDR
	ERS9526357	run_0029_barcode02	SAMEA11879144	human	5-years	F	45.2266	Preop-Mild	1y-Mild	5y-Mild	CDR	PDR
	ERS9526356	run_0029_barcode01	SAMEA11879142	human	5-years	F	48.7639	Preop-Severe	1y-Mild	5y-Mild	CDR	PDR
	ERS9526355	run_0028_barcode12	SAMEA11879140	human	5-years	F	67.2471	Preop-Severe	1y-Severe	5y-Severe	NDR	NDR
	ERS9526354	run_0028_barcode11	SAMEA11879139	human	5-years	F	66.9405	Preop-Severe	1y-Severe	5y-Severe	NDR	NDR
	ERS9526353	run_0028_barcode10	SAMEA11879138	human	5-years	F	43.9671	Preop-Mild	1y-Mild	5y-Mild	CDR	PDR
	ERS9526352	run_0028_barcode08	SAMEA11879136	human	5-years	F	27.6359	Preop-Severe	1y-Mild	5y-Mild	NDR	NDR
	ERS9526351	run_0028_barcode07	SAMEA11879134	human	5-years	M	60.9062	Preop-Mild	1y-Mild	5y-Mild	PDR	PDR
	ERS9526350	run_0028_barcode06	SAMEA11879133	human	5-years	F	60.9062	Preop-Mild	1y-Mild	5y-Mild	CDR	PDR
	ERS9526349	run_0028_barcode05	SAMEA11879131	human	5-years	F	40.2081	Preop-Severe	1y-Severe	5y-Severe	NDR	NDR
	ERS9526348	run_0027_barcode10	SAMEA11879130	human	5-years	F	57.9439	Preop-Severe	1y-Severe	5y-Severe	NDR	NDR
	ERS9526347	run_0027_barcode09	SAMEA11879128	human	5-years	F	62.3682	Preop-Severe	1y-Mild	5y-Severe	NDR	NDR
	ERS9526346	run_0027_barcode08	SAMEA11879127	human	5-years	F	42.6366	Preop-Mild	1y-Mild	5y-Mild	CDR	CDR
	ERS9526345	run_0027_barcode06	SAMEA11879126	human	5-years	F	55.2197	Preop-Mild	1y-Mild	5y-Mild	CDR	PDR
	ERS9526344	run_0027_barcode05	SAMEA11879125	human	5-years	F	38.8501	Preop-Mild	1y-Mild	5y-Mild	CDR	CDR
	ERS9526343	run_0027_barcode04	SAMEA11879124	human	5-years	M	49.681	Preop-Severe	1y-Mild	5y-Mild	CDR	PDR
	ERS9526342	run_0027_barcode03	SAMEA11879123	human	5-years	M	57.4073	Preop-Mild	1y-Mild	5y-Mild	PDR	NDR
	ERS9526341	run_0026_barcode12	SAMEA11879121	human	5-years	F	39.2471	Preop-Mild	1y-Mild	5y-Mild	NDR	CDR
	ERS9526340	run_0026_barcode10	SAMEA11879120	human	5-years	F	53.0787	Preop-Mild	1y-Mild	5y-Mild	CDR	CDR
	ERS9526339	run_0026_barcode09	SAMEA11879119	human	5-years	F	49.9274	Preop-Mild	1y-Mild	5y-Mild	CDR	CDR
	ERS9526338	run_0026_barcode08	SAMEA11879118	human	5-years	M	58.6283	Preop-Severe	1y-Mild	5y-Mild	NDR	NDR
	ERS9526337	run_0026_barcode07	SAMEA11879117	human	5-years	F	32.4079	Preop-Mild	1y-Mild	5y-Mild	PDR	CDR
	ERS9526336	run_0026_barcode05	SAMEA11879115	human	5-years	F	53.6482	Preop-Severe	1y-Mild	5y-Mild	PDR	PDR
	ERS9526335	run_0026_barcode04	SAMEA11879114	human	5-years	M	54.1958	Preop-Mild	1y-Mild	5y-Mild	NDR	CDR
	ERS9526333	run_0026_barcode03	SAMEA11879113	human	5-years	F	72.3997	Preop-Severe	1y-Mild	5y-Mild	PDR	PDR
	ERS9526332	run_0026_barcode02	SAMEA11879111	human	5-years	F	62.3326	Preop-Mild	1y-Mild	5y-Mild	PDR	CDR
	ERS9526331	run_0026_barcode01	SAMEA11879110	human	5-years	F	38.1081	Preop-Severe	1y-Mild	5y-Mild	CDR	PDR
	ERS9526330	run_0025_barcode11	SAMEA11879108	human	5-years	F	58.694	Preop-Mild	1y-Mild	5y-Mild	PDR	PDR
	ERS9526329	run_0025_barcode10	SAMEA11879107	human	5-years	M	62.2642	Preop-Mild	1y-Mild	5y-Mild	CDR	PDR
	ERS9526328	run_0025_barcode08	SAMEA11879106	human	5-years	M	60.3614	Preop-Mild	1y-Mild	5y-Mild	NDR	NDR
	ERS9526327	run_0025_barcode06	SAMEA11879104	human	5-years	F	33.7823	Preop-Mild	1y-Mild	5y-Mild	CDR	CDR
	ERS9526326	run_0025_barcode05	SAMEA11879103	human	5-years	F	46.7515	Preop-Severe	1y-Mild	5y-Severe	NDR	NDR
	ERS9526325	run_0025_barcode04	SAMEA11879101	human	5-years	F	62.2888	Preop-Severe	1y-Mild	5y-Severe	NDR	NDR
	ERS9526324	run_0025_barcode03	SAMEA11879100	human	5-years	M	47.2854	Preop-Mild	1y-Mild	5y-Mild	PDR	NDR
	ERS9526323	run_0025_barcode02	SAMEA11879099	human	5-years	F	48.4873	Preop-Severe	1y-Mild	5y-Mild	CDR	CDR
	ERS9526322	run_0024_barcode12	SAMEA11879098	human	5-years	F	59.5346	Preop-Severe	1y-Mild	5y-Mild	CDR	PDR
	ERS9526321	run_0024_barcode11	SAMEA11879096	human	5-years	F	47.2115	Preop-Mild	1y-Mild	5y-Mild	CDR	CDR
	ERS9526320	run_0024_barcode08	SAMEA11879094	human	5-years	F	50.1191	Preop-Mild	1y-Mild	5y-Mild	PDR	NDR
	ERS9526319	run_0024_barcode07	SAMEA11879093	human	5-years	F	64.0548	Preop-Severe	1y-Mild	5y-Severe	NDR	NDR
	ERS9526318	run_0024_barcode06	SAMEA11879092	human	5-years	M	67.7536	Preop-Mild	1y-Mild	5y-Mild	NDR	NDR
	ERS9526317	run_0024_barcode04	SAMEA11879090	human	5-years	F	66.8392	Preop-Severe	1y-Mild	5y-Mild	NDR	NDR
	ERS9526316	run_0024_barcode03	SAMEA11879088	human	5-years	F	58.9541	Preop-Severe	1y-Severe	5y-Severe	NDR	NDR
	ERS9526315	run_0024_barcode01	SAMEA11879086	human	5-years	F	46.3546	Preop-Severe	1y-Mild	5y-Mild	PDR	NDR
	ERS9526451	run_0175_barcode06	SAMEA11879282	human	baseline	M	64	Preop-Mild	na	na	na	na
	ERS9526450	run_0169_barcode11	SAMEA11879281	human	baseline	F	55	Preop-Mild	na	na	na	na
	ERS9526449	run_0169_barcode09	SAMEA11879279	human	baseline	F	44	Preop-Severe	na	na	na	na
	ERS9526448	run_0169_barcode08	SAMEA11879278	human	baseline	M	61	Preop-Severe	na	na	na	na
	ERS9526447	run_0169_barcode06	SAMEA11879276	human	baseline	F	35	Preop-Mild	na	na	na	na
	ERS9526446	run_0169_barcode05	SAMEA11879275	human	baseline	F	66	Preop-Severe	na	na	na	na
	ERS9526445	run_0169_barcode01	SAMEA11879273	human	baseline	M	66	Preop-Mild	na	na	na	na
	ERS9526444	run_0168_barcode11	SAMEA11879272	human	baseline	F	52	Preop-Mild	na	na	na	na
	ERS9526443	run_0168_barcode07	SAMEA11879270	human	baseline	F	67	Preop-Severe	na	na	na	na
	ERS9526442	run_0168_barcode06	SAMEA11879269	human	baseline	F	52	Preop-Mild	na	na	na	na
	ERS9526441	run_0168_barcode05	SAMEA11879267	human	baseline	F	51	Preop-Severe	na	na	na	na
	ERS9526440	run_0168_barcode02	SAMEA11879265	human	baseline	M	56	Preop-Severe	na	na	na	na
	ERS9526439	run_0167_barcode10	SAMEA11879264	human	baseline	F	58	Preop-Mild	na	na	na	na
	ERS9526438	run_0167_barcode03	SAMEA11879262	human	baseline	F	56	Preop-Severe	na	na	na	na
	ERS9526437	run_0167_barcode01	SAMEA11879261	human	baseline	F	27	Preop-Mild	na	na	na	na
	ERS9526436	run_0162_barcode11	SAMEA11879259	human	baseline	F	63	Preop-Severe	na	na	na	na
	ERS9526435	run_0162_barcode08	SAMEA11879258	human	baseline	F	45	Preop-Mild	na	na	na	na
	ERS9526434	run_0162_barcode02	SAMEA11879257	human	baseline	F	50	Preop-Severe	na	na	na	na
	ERS9526433	run_0161_barcode12	SAMEA11879255	human	baseline	F	58	Preop-Severe	na	na	na	na
	ERS9526432	run_0161_barcode07	SAMEA11879253	human	baseline	F	43	Preop-Severe	na	na	na	na
	ERS9526431	run_0161_barcode01	SAMEA11879252	human	baseline	F	55	Preop-Mild	na	na	na	na
	ERS9526430	run_0160_barcode11	SAMEA11879250	human	baseline	F	41	Preop-Mild	na	na	na	na
	ERS9526429	run_0155_barcode09	SAMEA11879249	human	baseline	M	53.1714	Preop-Mild	na	na	na	na
	ERS9526428	run_0154_barcode11	SAMEA11879247	human	baseline	M	67	Preop-Mild	na	na	na	na
	ERS9526427	run_0154_barcode09	SAMEA11879246	human	baseline	F	51	Preop-Mild	na	na	na	na
	ERS9526426	run_0154_barcode06	SAMEA11879244	human	baseline	M	44	Preop-Mild	na	na	na	na
	ERS9526425	run_0154_barcode04	SAMEA11879243	human	baseline	F	68	Preop-Severe	na	na	na	na
	ERS9526424	run_0154_barcode02	SAMEA11879242	human	baseline	F	47	Preop-Mild	na	na	na	na
	ERS9526423	run_0151_barcode12	SAMEA11879240	human	baseline	F	65	Preop-Mild	na	na	na	na
	ERS9526422	run_0151_barcode11	SAMEA11879239	human	baseline	F	60	Preop-Mild	na	na	na	na
	ERS9526421	run_0151_barcode09	SAMEA11879237	human	baseline	M	42	Preop-Mild	na	na	na	na
	ERS9526420	run_0150_barcode11	SAMEA11879236	human	baseline	F	55	Preop-Severe	na	na	na	na
	ERS9526419	run_0150_barcode08	SAMEA11879234	human	baseline	M	63	Preop-Mild	na	na	na	na
	ERS9526418	run_0150_barcode06	SAMEA11879233	human	baseline	F	30	Preop-Mild	na	na	na	na
	ERS9526417	run_0150_barcode05	SAMEA11879232	human	baseline	F	41	Preop-Severe	na	na	na	na
	ERS9526416	run_0150_barcode03	SAMEA11879230	human	baseline	F	63	Preop-Mild	na	na	na	na

## Sheet: Table S6
	Table S6
	Metadata corresponding to all murine sequencing data deposited on the European Nucleotide Archive (ENA) under accession number PRJEB49428. DR, type-2 diabetes remission; NDR, non type-2 diabetes remission.
	id	alias	secondaryId	title	days_post_fmt	animal_sex	donor_treatment_group	donor_t2d_remission_status_5y	donor_t2d_severity_cluster_5y
	ERS9526504	run_0171_barcode12	SAMEA11879344	mouse	72	M	none	DR	5y-Mild
	ERS9526503	run_0177_barcode10	SAMEA11879343	mouse	72	M	none	DR	5y-Mild
	ERS9526502	run_0172_barcode12	SAMEA11879341	mouse	72	M	none	DR	5y-Mild
	ERS9526501	run_0170_barcode12	SAMEA11879340	mouse	72	M	none	DR	5y-Mild
	ERS9526500	run_0170_barcode11	SAMEA11879338	mouse	72	M	none	DR	5y-Mild
	ERS9526499	run_0171_barcode11	SAMEA11879337	mouse	72	M	none	DR	5y-Mild
	ERS9526498	run_0176_barcode10	SAMEA11879335	mouse	72	M	none	DR	5y-Mild
	ERS9526497	run_0172_barcode11	SAMEA11879333	mouse	72	M	none	DR	5y-Mild
	ERS9526496	run_0171_barcode10	SAMEA11879332	mouse	72	M	none	DR	5y-Mild
	ERS9526495	run_0159_barcode12	SAMEA11879330	mouse	72	M	none	DR	5y-Mild
	ERS9526494	run_0176_barcode09	SAMEA11879329	mouse	72	M	none	DR	5y-Mild
	ERS9526493	run_0172_barcode10	SAMEA11879327	mouse	72	M	none	DR	5y-Mild
	ERS9526492	run_0170_barcode10	SAMEA11879326	mouse	72	M	none	DR	5y-Mild
	ERS9526490	run_0171_barcode09	SAMEA11879325	mouse	72	M	none	DR	5y-Mild
	ERS9526489	run_0171_barcode08	SAMEA11879324	mouse	72	M	none	DR	5y-Mild
	ERS9526488	run_0172_barcode09	SAMEA11879323	mouse	72	M	none	DR	5y-Mild
	ERS9526487	run_0159_barcode11	SAMEA11879321	mouse	72	M	metformin_only	NDR	5y-Severe
	ERS9526486	run_0171_barcode07	SAMEA11879320	mouse	72	M	metformin_only	NDR	5y-Severe
	ERS9526485	run_0172_barcode08	SAMEA11879319	mouse	72	M	metformin_only	NDR	5y-Severe
	ERS9526484	run_0177_barcode07	SAMEA11879318	mouse	72	M	metformin_only	NDR	5y-Severe
	ERS9526483	run_0170_barcode08	SAMEA11879317	mouse	72	M	metformin_only	NDR	5y-Severe
	ERS9526482	run_0170_barcode07	SAMEA11879316	mouse	72	M	metformin_only	NDR	5y-Severe
	ERS9526481	run_0176_barcode07	SAMEA11879315	mouse	72	M	metformin_only	NDR	5y-Severe
	ERS9526480	run_0177_barcode06	SAMEA11879314	mouse	72	M	metformin_only	NDR	5y-Severe
	ERS9526479	run_0172_barcode07	SAMEA11879313	mouse	72	M	metformin_only	NDR	5y-Severe
	ERS9526478	run_0176_barcode06	SAMEA11879312	mouse	72	M	metformin_only	NDR	5y-Severe
	ERS9526477	run_0177_barcode05	SAMEA11879311	mouse	72	M	metformin_only	NDR	5y-Severe
	ERS9526476	run_0176_barcode05	SAMEA11879310	mouse	72	M	metformin_only	NDR	5y-Severe
	ERS9526475	run_0177_barcode04	SAMEA11879309	mouse	72	M	insulin_only	NDR	5y-Severe
	ERS9526474	run_0176_barcode04	SAMEA11879308	mouse	72	M	insulin_only	NDR	5y-Severe
	ERS9526473	run_0171_barcode06	SAMEA11879307	mouse	72	M	insulin_only	NDR	5y-Severe
	ERS9526472	run_0159_barcode10	SAMEA11879306	mouse	72	M	insulin_only	NDR	5y-Severe
	ERS9526471	run_0170_barcode06	SAMEA11879305	mouse	72	M	insulin_only	NDR	5y-Severe
	ERS9526470	run_0176_barcode03	SAMEA11879304	mouse	72	M	insulin_only	NDR	5y-Severe
	ERS9526469	run_0172_barcode06	SAMEA11879303	mouse	72	M	insulin_only	NDR	5y-Severe
	ERS9526468	run_0177_barcode03	SAMEA11879302	mouse	72	M	insulin_only	NDR	5y-Severe
	ERS9526467	run_0176_barcode02	SAMEA11879301	mouse	72	M	insulin_only	NDR	5y-Severe
	ERS9526466	run_0170_barcode05	SAMEA11879300	mouse	72	M	insulin_only	NDR	5y-Severe
	ERS9526465	run_0171_barcode05	SAMEA11879299	mouse	72	M	insulin_only	NDR	5y-Severe
	ERS9526464	run_0172_barcode05	SAMEA11879298	mouse	72	M	insulin_only	NDR	5y-Severe
	ERS9526463	run_0170_barcode03	SAMEA11879297	mouse	72	M	metformin_insulin	NDR	5y-Severe
	ERS9526462	run_0171_barcode02	SAMEA11879296	mouse	72	M	metformin_insulin	NDR	5y-Severe
	ERS9526461	run_0177_barcode02	SAMEA11879295	mouse	72	M	metformin_insulin	NDR	5y-Severe
	ERS9526460	run_0172_barcode03	SAMEA11879294	mouse	72	M	metformin_insulin	NDR	5y-Severe
	ERS9526459	run_0170_barcode02	SAMEA11879293	mouse	72	M	metformin_insulin	NDR	5y-Severe
	ERS9526458	run_0172_barcode02	SAMEA11879292	mouse	72	M	metformin_insulin	NDR	5y-Severe
	ERS9526457	run_0176_barcode01	SAMEA11879291	mouse	72	M	metformin_insulin	NDR	5y-Severe
	ERS9526456	run_0170_barcode01	SAMEA11879289	mouse	72	M	metformin_insulin	NDR	5y-Severe
	ERS9526455	run_0177_barcode01	SAMEA11879288	mouse	72	M	metformin_insulin	NDR	5y-Severe
	ERS9526454	run_0171_barcode01	SAMEA11879287	mouse	72	M	metformin_insulin	NDR	5y-Severe
	ERS9526453	run_0159_barcode09	SAMEA11879285	mouse	72	M	metformin_insulin	NDR	5y-Severe
	ERS9526452	run_0172_barcode01	SAMEA11879284	mouse	72	M	metformin_insulin	NDR	5y-Severe
